# Supplementary material for: Characterization of Chromatin Accessibility in Fetal Bovine Chondrocytes
Source: Animals (Basel). 2023 Jun 5;13(11):1875. doi: 10.3390/ani13111875 (PMC10251841; doi:10.3390/ani13111875)
Supplement: Supplementary file 1 [file animals-13-01875-s001.zip]

Archive with 1 entries (1 files):
- animals-2372865-supplementary.pdf
